# Supplementary material for: Emodin Protects Against Lipopolysaccharide-Induced Acute Lung Injury via the JNK/Nur77/c-Jun Signaling Pathway
Source: Front Pharmacol. 2022 Mar 17;13:717271. doi: 10.3389/fphar.2022.717271 (PMC8968870; doi:10.3389/fphar.2022.717271)
Supplement: Supplementary file 2 [file DataSheet3.ZIP › Peer Review Only file 3/In vitro data.xlsx]

## Sheet: Sheet1
			Control	Emodin-10	Emodin-20	Emodin-30	Emodin-40	Emodin-50
		Relative cell viability (%)	100	93.4801	90.9861	91.4115	95.9529	49.4956
			100	92.6557	89.3857	91.352	94.1959	48.0046
			100	96.4805	91.216	98.7558	101.211	56.6913
			Control	LPS	LPS+Emodin-30	LPS+Emodin-35	LPS+Emodin-40
		TNF-α (pg/mL)	986.364	58736.4	49259.1	50431.8	33136.4
			2100	61090.9	51800	47377.3	36559.1
			401.707	53563.9	43854.1	42149.3	36500.5
			Control	LPS	LPS+Emodin-30	LPS+Emodin-35	LPS+Emodin-40
		IL-6 (pg/mL)	55.4545	755.455	419.091	273.636	128.182
			82.7273	719.091	382.727	246.364	146.364
			119.091	846.364	491.818	346.364	173.636
			Vehicle	Control	JNK1 plasmid	Emodin	JNK1 plasmid+Emodin
		Relative Luciferase activity	0.112239	48.6227	33.5299	72.4593	34.028
			0.0888889	55.2665	30.2986	80.9511	40
			0.186007	60.4119	20.7244	83.8646	31.9756
			Control	LPS	LPS+Emodin	LPS+Emodin+SP600125	LPS+Emodin+Anisomycin
		TNF-α (pg/mL)	1024.14	66775.9	47637.9	20586.2	71776.6
			2917.5	69593.5	44617.5	28942.5	55792.5
			637.5	64175.5	41700	26090.6	53160.9
			Control	LPS	LPS+Emodin	LPS+Emodin+SP600125	LPS+Emodin+Anisomycin
		IL-6 (pg/mL)	62.1429	1306.57	762.143	212.143	1108.57
			41.8518	1159.86	797.407	208.518	971.481
			33.4849	1428.32	772.879	202.424	1281.97
			Control	SP600125	Anisomycin
		TNF-α (pg/mL)	1021.5	961.5	1824
			949.565	923.478	1771.3
			1350	1176.92	3253.85
			Control	SP600125	Anisomycin
		IL-6 (pg/mL)	72.2857	66	99.4286
			105.5	73.625	116.125
			60.1765	56.3529	91.6471
