# Supplementary material for: Emodin Protects Against Lipopolysaccharide-Induced Acute Lung Injury via the JNK/Nur77/c-Jun Signaling Pathway
Source: Front Pharmacol. 2022 Mar 17;13:717271. doi: 10.3389/fphar.2022.717271 (PMC8968870; doi:10.3389/fphar.2022.717271)
Supplement: Supplementary file 2 [file DataSheet3.ZIP › Peer Review Only file 3/In vivo data.xlsx]

## Sheet: Sheet1
		Control	LPS	LPS+Emodin(20 mg/kg)	LPS+Emodin (40 mg/kg)	LPS+SP600124	LPS+Anisomycin+Emodin (40 mg/kg)
	Lung W/D ratio	1.13248	3.26401	2.51712	1.3607	1.30789	2.82301
		1.23372	3.21429	2.85578	1.81136	1.63675	3.0152
		1.37903	3.30742	2.51081	1.40816	1.17958	3.0152
		Control	LPS	LPS+Emodin(20 mg/kg)	LPS+Emodin (40 mg/kg)	LPS+SP600124	LPS+Anisomycin+Emodin (40 mg/kg)
	Protein in BALF (mg/mL)	0.22797	0.49703	0.359075	0.29489	0.235359	0.46761
		0.256768	0.539019	0.328937	0.301105	0.258495	0.658494
		0.274793	0.447928	0.379337	0.309392	0.263881	0.48529
		Control	LPS	LPS+Emodin(20 mg/kg)	LPS+Emodin (40 mg/kg)	LPS+SP600124	LPS+Anisomycin+Emodin (40 mg/kg)
	IL-6 in BALF (pg/mL)	149.533	1774.33	1387.2	1214.9	949.4	1473.7
		175.533	1674.33	1306.6	1257.8	1045.3	1591.43
		170.733	1445.53	1390.7	1239.4	1000.2	1599.53
		Control	LPS	LPS+Emodin(20 mg/kg)	LPS+Emodin (40 mg/kg)	LPS+SP600124	LPS+Anisomycin+Emodin (40 mg/kg)
	TNF-α in BALF (pg/mL)	62.3809	11057.9	6694.76	4025.71	4026.43	9269.05
		75.2381	9192.86	6739.76	6653.81	6181.9	8376.67
		64.5238	8620.24	7105.48	6200.71	6593.33	7981.67
	Survival	Time (hpi)	PBS	LPS	LPS+DEX	LPS+Emodin
		72	0
		72	0
		72	0
		72	0
		72	0
		72	0
		72	0
		72	0
		72	0
		72	0
		12		1
		20		1
		31		1
		35		1
		40		1
		48		1
		55		1
		60		1
		68		1
		72		1
		72			0
		72			0
		72			0
		35			1
		72			0
		48			1
		72			0
		72			0
		72			0
		72			0
		72				0
		72				0
		72				0
		35				1
		40				1
		72				0
		55				1
		60				1
		72				0
		72				0
