# Supplementary material for: Emodin Protects Against Lipopolysaccharide-Induced Acute Lung Injury via the JNK/Nur77/c-Jun Signaling Pathway
Source: Front Pharmacol. 2022 Mar 17;13:717271. doi: 10.3389/fphar.2022.717271 (PMC8968870; doi:10.3389/fphar.2022.717271)
Supplement: Supplementary file 4 [file DataSheet2.ZIP]

Archive with 4 entries (4 files):
- Peer Review Only file 1/Anisomycin.tif
- Peer Review Only file 1/Control.tif
- Peer Review Only file 1/Emodin-20.tif
- Peer Review Only file 1/Emodin-40.tif
